# Supplementary material for: Adding Value to Cassava Genetic Resources Conserved at CIAT—Part I: A Review of Fifty Years of Collection, Conservation, Characterization and Distribution
Source: Plants (Basel). 2026 Jun 26;15(13):1981. doi: 10.3390/plants15131981 (PMC13363913; doi:10.3390/plants15131981)
Supplement: Supplementary file 1 [file plants-15-01981-s001.zip]

Archive with 9 entries (9 files):
- Supplementary Figure S1.pdf
- Supplementary Table S1.pdf
- Supplementary Table S2.pdf
- Supplementary Table S3.pdf
- Supplementary Table S4.pdf
- Supplementary Table S5.pdf
- Supplementary Table S6.pdf
- Supplementary Table S7.pdf
- Supplementary Table S8.pdf
